# Supplementary material for: Formulation Study of a Co-Processed, Rice Starch-Based, All-in-One Excipient for Direct Compression Using the SeDeM-ODT Expert System
Source: Pharmaceuticals (Basel). 2021 Oct 14;14(10):1047. doi: 10.3390/ph14101047 (PMC8537138; doi:10.3390/ph14101047)
Supplement: Supplementary file 1 [file pharmaceuticals-14-01047-s001.zip]

Archive with 1 entries (1 files):
- pharmaceuticals-1415678-supplementary.pdf
